# Supplementary material for: The Prevalence of Drug-Resistant Tuberculosis in Mainland China: An Updated Systematic Review and Meta-Analysis
Source: PLoS One. 2016 Feb 9;11(2):e0148041. doi: 10.1371/journal.pone.0148041 (PMC4747587; doi:10.1371/journal.pone.0148041)
Supplement: S1 Table — (XLS) [file pone.0148041.s005.xls]

## Sheet: Data
No	Author and year	Item 1: Source of Information	Item 2: Inclusion/Exclusion Criteria	Item 3: Time Period for Identity	Item 4: Subjects consecutive	Item 6: Quality Assurance Assessments	Item 9: Response rate	Total Items Reported "yes"or "unnecessary"
1	Luo LY,2014	1	1	1	unnecessary	1	1	6
2	Han YH,2014	unclear	1	1	unnecessary	unclear	1	4
3	Feng WH,2014	1	unclear	1	unnecessary	1	1	5
4	Wang QY,2014	1	unclear	1	unnecessary	1	unclear	4
5	Chen LF,2014	1	1	1	yes	unclear	1	5
6	Zhong LY,2014	1	1	1	unnecessary	1	unclear	5
7	Shen J,2014	1	1	1	unnecessary	1	unclear	5
8	Long B,2014	1	unclear	1	unnecessary	1	1	5
9	Lu HM,2014	1	1	1	unnecessary	unclear	1	5
10	Ma BQ,2014	1	1	1	unnecessary	1	1	6
11	Li QC,2014	1	1	1	yes	1	1	6
12	Gao HQ,2014	1	unclear	1	yes	1	1	5
13	Wang W,2014	1	unclear	1	yes	1	1	5
14	Yang HY,2014	1	1	1	unnecessary	unclear	1	5
15	Jiang WP,2013	1	1	1	yes	1	1	6
16	Fang MT,2014	1	unclear	1	yes	1	1	5
17	Li J(part 1)*,2014	1	1	1	unnecessary	1	1	6
18	Dang LY,2014	1	1	1	yes	1	1	6
19	Ke R,2014	1	1	1	yes	1	1	6
20	Fan DP,2013	1	unclear	1	yes	1	1	5
21	Lan RS,2013	1	1	1	unnecessary	1	1	6
22	Cai CH,2013	unclear	unclear	1	yes	1	1	4
23	Chen QY,2013	1	1	1	unnecessary	1	1	6
24	Lu W,2013	1	1	1	unnecessary	1	1	6
25	Zhang JM,2013	1	unclear	1	yes	1	1	5
26	Gu CH,2013	1	unclear	1	yes	1	1	5
27	Shao Y,2013	1	1	1	unnecessary	1	1	6
28	Che Y,2013	1	1	1	unnecessary	1	1	6
29	Liang B,2013	1	1	1	yes	unclear	1	5
30	Sh ZY,2013	1	1	1	unnecessary	1	unclear	5
31	Fan DP*,2013	1	1	1	yes	1	1	6
32	Zhou ML,2013	1	1	1	unnecessary	1	1	6
33	Liang QF,2012	1	1	1	unnecessary	unclear	1	5
34	Zheng XL,2012	1	1	1	yes	1	1	6
35	Mi RB,2012	1	1	1	yes	1	1	6
36	Yang Y,2012	1	1	1	yes	1	unclear	5
37	Deng JP,2012	1	1	1	yes	1	1	6
38	Yan XM,2013	1	1	1	yes	1	1	6
39	Wang J,2014	1	1	1	yes	1	1	6
40	Li YX,2015	1	unclear	1	unnecessary	1	1	5
41	Luo P,2012	1	1	1	yes	unclear	1	5
42	Yang XJ,2014	1	1	1	unnecessary	unclear	1	5
43	Hu Y,2013	1	1	1	unnecessary	1	1	6
44	Wang XM,2012	1	1	1	unnecessary	1	unclear	5
45	Qi YC,2012	1	unclear	1	yes	1	1	5
46	Yang CG(part 1),2012	1	1	1	unnecessary	unclear	1	5
47	Chen QC,2014	1	1	1	unnecessary	unclear	1	5
48	Yuan W,2013	1	1	1	unnecessary	1	1	6
49	Li H,2013	1	1	1	unnecessary	1	1	6
50	Qiu LX,2013	1	1	1	unnecessary	1	1	6
51	Li XF,2015	1	1	1	unnecessary	unclear	1	5
52	Chen X,2015	1	unclear	1	yes	unclear	1	4
53	Zhong CQ,2015	1	1	1	unnecessary	1	1	6
54	Huang JH,2015	1	1	1	unnecessary	unclear	1	5
55	Che Y,2014	1	1	1	unnecessary	1	1	6
56	Huang C,2015	1	1	1	yes	1	1	6
57	Wang LL,2015	1	unclear	1	yes	1	1	5
58	Tao BS,2012	1	unclear	1	yes	1	1	5
59	Chen XY,2013	1	1	1	yes	1	1	6

## Sheet: item
Item	Content
1	Define the source of information (survey, record review)
2	List inclusion and exclusion criteria for exposed and unexposed subjects (cases and controls) or refer to previous publications
3	Indicate time period used for identifying patients
4	Indicate whether or not subjects were consecutive if not population-based
6	Describe any assessments undertaken for quality assurance purposes (e.g., test/retest of primary outcome measurements)
9	Summarize patient response rates and completeness of data collection
