# Supplementary material for: The Prevalence of Drug-Resistant Tuberculosis in Mainland China: An Updated Systematic Review and Meta-Analysis
Source: PLoS One. 2016 Feb 9;11(2):e0148041. doi: 10.1371/journal.pone.0148041 (PMC4747587; doi:10.1371/journal.pone.0148041)
Supplement: S3 Table — (XLS) [file pone.0148041.s007.xls]

## Sheet: Data
No	First author, year	Enrollment time	before 2011	time period	Region	Setting	DST	Total	Mean age(±SD)(year)	Age range (year)	Proportion of Males (%)	New case																Retreatment case
												Case Number	Any drug resistance	Mono-drug resistance	Multi-drug resistance	H	R	S	E	HR	HRS	HRE	HRES	Frequency (任意)				Case Number	Any drug resistance	Mono-drug resistance	Multi-drug resistance	H	R	S	E	HR	HRS	HRE	HRES	Frequency(任意)
																								H	R	S	E													H	R	S	E
1	Luo LY,2014	2009.1-2013.12	cross	2008-2014	eastern China	both	Proportion method	1764			72.7	1440			88									158	471	140	111	324			115									127	152	107	85
2	Han YH,2014	2008.1-2012.12	cross	2008-2014	eastern China	both	Absolute concentration method	452				383			10									24	14	38	3	69			10									17	15	22	3
3	Feng WH,2014	2013.1-2013.12	no	2011-2014	eastern China	urban area	Proportion method	348				282	59		22									98	57	77	38	66	48		28									50	39	42	35
4	Wang QY,2014	2009.6-2010.6	yes	2008-2011	western China	urban area	Proportion method	181	42.1±30.2	12-81	76.8	143	25	8	10	3	1	4	0	1	1	0	8	20	11	19	11	38	23	8	9	2	2	3	1	2	2	1	4	15	13	14	9
5	Chen LF,2014	2012.1-2012.12	no	2011-2014	central China	urban area	Proportion method	1561		8-83		921	134	67	33	25	10	32	0	9	19	0	5	58	41	53	6	640	290	130	93	38	18	73	1	24	48	6	15	139	112	122	28
6	Zhong LY,2014	2013.1-2014.5	no	2011-2014	eastern China	both	Proportion method	638	51.1± 10.8		66.6	360	98	37	29	11	7	18	1	19	5	2	3	59	36	56	6	278	161	16	90	7	4	3	2	62	11	4	13	125	95	76	25
7	Shen J,2014	2010.1-2013.6	cross	2008-2014	western China	both	Proportion method	1525			74.8	1297	203	106	52	35	15	39	17	11	8	7	26	125	70	108	63	228	123	60	29	39	13	5	3	1	5	7	16	73	71	52	46
8	Long B,2014	2010.7-2012.12	cross	2008-2014	western China	both	Proportion method	1293				1066	154	78	38	32	12	32	2	20	6	5	7	94	59	72	24	227	103	18	67	7	8	2	1	19	10	13	25	88	81	51	5
9	Lu HM,2014	2009.4-2010.3	yes	2008-2011	eastern China	rural area	Proportion method	172		18-82		151	18	15	0	4	2	8	1	0	0	0	0	6	3	10	2	21	10	1	9	0	1	0	0	4	2	0	3	13	10	5	3
10	Ma BQ,2014	2010.3-2013.2	cross	2008-2014	central China	both	Proportion method	1119			72	1017		235	30	98	38	95	4	5	13	4	8	183	85	188	25	102		24	22	15	5	4	0	4	4	2	12	40	36	30	15
11	Li QC,2014	2011.1-2011.12	no	2011-2014	eastern China	urban area	Proportion method	1184	47	3-93	69.1	903	211	156	37									103	82	110	13	281	160	44	100									128	119	93	47
12	Gao HQ,2014	2010.1-2013.6	cross	2008-2014	eastern China	urban area	Absolute concentration method	607	48.5	12-93	73.1	489	64	27	28	11	1	15	0	10	11	3	4	47	30	39	7	118	59	5	50	3	0	2	0	22	22	0	6	103	81	73	14
13	Wang W,2014	2011.1-2012.12	no	2011-2014	eastern China	both	Proportion method	890			74.4	798	102	78	7	30	4	39	5	2	3	0	2	53	12	61	9	92	40	11	27	2	4	4	1	7	15	2	3	31	31	24	7
14	Yang HY,2014	2009.7-2010.6	yes	2008-2011	eastern China	both	Proportion method	772	47.7	14-97	74.2	686	82		2									39	6	34	24	86	37		25									23	15	16	9
15	Jiang WP,2013	2009.9-2013.1	cross	2008-2014	eastern China	urban area	Proportion method	680				428	74	38	19	10	7	16	5	2	4	4	9	42	29	42	23	252	143	18	108	7	6	2	3	15	16	9	68	128	118	96	90
16	Fang MT,2014	2009.12-2012.12	cross	2008-2014	eastern China	urban area	Absolute concentration method	628	37±16.7	2-82	58.8	519			28									59	30	60	18	109			37									47	43	37	25
1701	Li J(part 1)*,2014	2008.1-2010.12	yes	2008-2011	eastern China	urban area	Proportion method	5497				4803	957		156													694	302		150
1702	Li J(part 2)*,2014	2011.1-2012.12	no	2011-2014	eastern China	urban area	Proportion method	3744				3415	736		125													329	134		62
18	Dang LY,2014	2008.1-2012.12	cross	2008-2014	western China	urban area	Absolute concentration method	4721	35.3±16.6	1-91	64.9	4238	1159	554	328									815	354	778	182	483	338	46	248									311	253	249	145
19	Ke R,2014	2011.7-2012.6	no	2011-2014	eastern China	urban area	Proportion method	729	42.4±16.2	12-88	71.2	573	134	64	42	19	13	25	7	15	9	5	13	78	66	70	30	156	64	27	29	6	5	14	2	6	6	4	13	42	35	40	20
20	Fan DP,2013	2010.1-2010.12	yes	2008-2011	eastern China	urban area	Proportion method	671		8-88	69	552	177	149	28													119	67	30	37
21	Lan RS,2013	2010.8-2011.7	cross	2008-2014	western China	both	Proportion method	1545			77.5	1186	137	79	29	38	8	33	0	6	8	8	7	94	38	74	22	359	121	40	68	21	13	6	0	18	8	22	20	93	90	43	49
22	Cai CH,2013	2011.1-2012.12	no	2011-2014	eastern China	urban area	Proportion method	540	46	13-89	72.2	358	130	47	58									101	69	76	46	182	107	22	69									96	74	70	59
23	Chen QY,2013	2010.7-2011.6	cross	2008-2014	eastern China	both	Proportion method	1389	46±17.6	15-91	76.2	1109	186	87	35	28	7	37	15	6	6	4	19	100	52	112	66	280	95	27	44	5	11	6	5	10	8	6	20	60	67	47	43
24	Lu W,2013	2012.1-2012.6	no	2011-2014	eastern China	urban area	Proportion method	949	49.9±20.1		74.7	734			41													215			76
25	Zhang JM,2013	2010.1-2010.12	yes	2008-2011	eastern China	both	Proportion method	371				326			7									33	8	29	4	45			17									24	18	15	8
26	Gu CH,2013	2008.8-2010.12	yes	2008-2011	western China	urban area	Proportion method	340			60.6	116	15	6	6	5	0	1	0	2	2	0	2	11	6	5	2	224	116	25	68	14	3	8	0	23	28	0	17	93	75	71	20
27	Shao Y,2013	2010.6-2010.7	yes	2008-2011	eastern China	both	Proportion method	260	48.5±20.1	16-88	69.2	216	51	25	22	7	2	16	0	5	8	1	8	33	24	36	9	44	23	8	12	4	2	1	1	1	1	1	9	18	15	13	12
28	Che Y,2013	2010.1-2011.12	cross	2008-2014	eastern China	both	Proportion method	1123			68.7	968	248	152	45	57	10	81	4	12	22	5	6	142	63	152	33
29	Liang B,2013	2010.1-2010.12	yes	2008-2011	eastern China	urban area	Absolute concentration method	60			74.3																	60	22	3	11	2	1	0	0
30	Sh ZY,2013	2008.1-2008.12	yes	2008-2011	western China	rural area	Proportion method	87			70.1	65			1									10	1	8	11	22			4									13	5	6	9
31	Fan DP*,2013	2010.1-2011.1	cross	2008-2014	eastern China	urban area	Proportion method	636		7-93	64.9	468	144	50	84									102	114	82	45	168	114	12	91									101	100	79	60
32	Zhou ML,2013	2010.3-2010.8	yes	2008-2011	central China	urban area	Proportion method	885				688	113	53	31	12	5	36	0	4	14	4	9	71	36	85	18	197	68	19	27	9	2	7	1	8	11	0	8	54	34	44	19
33	Liang QF,2012	2008.9-2009.8	yes	2008-2011	eastern China	both	Proportion method	1014		15-87	77.3	939	168	110	32	44	8	57	1	5	3	12	12	88	50	92	38	75	33	10	15	7	3	0	0	3	2	5	5	24	23	12	17
34	Zheng XL,2012	2010.7-2011.5	cross	2008-2014	western China	urban area	Proportion method	322	48.5		71.4	268	37	24	7	17	1	6	0	1	1	2	3	28	9	15	7	54	18	3	11	2	1	0	0	2	2	3	4	15	14	8	11
35	Mi RB,2012	2010.6-2010.12	yes	2008-2011	western China	both	Proportion method	214				77			2									12	2	11	3	137			8									25	14	10	6
36	Yang Y,2012	2010.8-2011.7	cross	2008-2014	eastern China	urban area	Absolute concentration method	462		14-85	80.7	291	115	58	20	20	5	27	6	7	0	9	4	73	25	60	34	171	125	26	64	14	1	4	7	18	4	28	14	84	67	38	77
37	Deng JP,2012	2010.4-2011.8	cross	2008-2014	western China	both	Proportion method	285				237		15	15	5	3	6	1	5	3	1	6					48		3	18	2	1	0	0	9	2	2	5
38	Yan XM,2013	2010.5-2011.5	cross	2008-2014	western China	both	Proportion method	371	51.5	15-84		145	44	26	8					4	2	1	1	25	13	20	8	226	75	46	13					7	3	2	1	40	33	19	13
39	Wang J,2014	2012.1-2012.12	no	2011-2014	eastern China	urban area	Proportion method	734	42.7±20.6	13-93	64.4	734	98	53	33									61	53	47	18
40	Li YX,2015	2013.1-2013.12	no	2011-2014	western China	both	Proportion method	187	50 20		62.8	171	39	20	9	7	1	12	0	1	4	0	4	21	15	30	5	16	7	0	6	0	0	0	0	2	3	0	1	6	7	5	1
41	Luo P,2012	2009.1-2010.12	yes	2008-2011	eastern China	urban area	Proportion method	195																				195	110	32	55	12	4	6	10	5	4	6	40	83	66	68	71
42	Yang XJ,2014	2008.1-2009.12	yes	2008-2011	central China	both	Proportion method	1771				1174	378		101									202	125	310	52	597	317		138									218	172	233	70
43	Hu Y,2013	2008.1-2008.12	yes	2008-2011	eastern China	rural area	Proportion method	380	45	15-90	70.3	321	83	29	29	10	1	16	2	10	0	0	19	49	34	60	46	59	35	11	14	3	1	7	0	6	0	0	8	26	16	25	18
44	Wang XM,2012	2008	yes	2008-2011	eastern China	both	Proportion method	938				842			28									88	43			96			28									37	32
45	Qi YC,2012	2009.6-2011.6	cross	2008-2014	western China	urban area	BACTEC	1893				708			89													1185			160
4601	Yang CG(part 1),2012	2009.7-2010.12	yes	2008-2011	western China	both	Proportion method	204	44	15-83	76.4	172			10									16	15			32			10									12	14
4602	Yang CG(part 2),2012	2009.7-2010.12	yes	2008-2011	western China	both	Proportion method	173	43	15-86	72.7	137			2									8	6			26			9									11	11
4603	Yang CG(part 3 ),2013	2009.7-2010.12	yes	2008-2011	eastern China	both	Proportion method	396	34	15-88	65.9	359			11									39	16			37			8									11	8
4604	Yang CG(part 4),2014	2009.7-2010.12	yes	2008-2011	central China	both	Proportion method	157	55	16-93	73.1	122			4									13	5			35			8									10	9
47	Chen QC,2014	2010.4-2010.7	yes	2008-2011	eastern China	urban area	Proportion method	23				23	4	3	0	2	0	1	0	0	0	0	0	3	0	2	0
48	Yuan W,2013	2010.4-2010.7	yes	2008-2011	western China	both	Proportion method	35				30	13	3	4	0	0	3	0	3	1	0	0	7	4	4	0	5	3	0	1	0	0	0	0	0	0	0	1	3	1	2	2
49	Li H,2013	2010.4-2010.7	yes	2008-2011	central China	both	Proportion method	45	62.0±19.9	15-87	77.8	39			3									7	4	9	2	6	1	1	0	1	0	0	0	0	0	0	0	1	0	0	0
50	Qiu LX,2013	2010.4-2010.8	yes	2008-2011	central China	both	Proportion method	9				9	2	2	0	0	0	2	0	0	0	0	0	0	0	2	0
51	Li XF,2015	2009.1-2014.6	cross	2008-2014	eastern China	urban area	Proportion method	1275				961	368	215	77	35	23	150	7	12	13	14	38	160	121	267	90	314	222	63	129	19	8	29	7	28	16	16	69	165	147	141	105
52	Chen X,2015	2009-1-2013.12	cross	2008-2014	western China	urban area	Proportion method	2271	44.6	11-92	67.7	1455			243													816			354
53	Zhong CQ,2015	2011.1-2013.12	no	2011-2014	eastern China	both	Proportion method	1521	51.2±20.6		76.9	1271	161		28					12	6	5	5	112	43	61	20	250	101		38					13	10	7	8	87	47	40	33
54	Huang JH,2015	2011.1-2012.12	no	2011-2014	eastern China	urban area	Proportion method	570				443	51		11													127	34		17
55	Che Y,2014	2009.1-2011.12	cross	2008-2014	eastern China	both	Proportion method	332			80.4																	332	190	47	120	22	8	16	1	33	41	13	33	157	136	108	56
56	Huang C,2015	2009.10-2013.9	cross	2008-2014	eastern China	urban area	Proportion method	310			80	255	41	24	12	9	3	12	0	6	4	0	2	26	15	23	2	55	35	6	25	2	1	2	1	11	7	2	5	30	27	18	9
57	Wang LL,2015	2009.2-2010.1	yes	2008-2011	central China	urban area	Absolute concentration method	352				312	51		6													40	21		5
58	Tao BS,2012	2010.6-2011.9	cross	2008-2014	western China	urban area	Proportion method	292				232	41	24	10	5	4	14	1	3	2	1	4	21	13	32	5	60	20	6	11	2	1	3	0	1	2	1	7	14	13	10	3
59	Chen XY,2013	2010.1-2011.12	cross	2008-2014	eastern China	both	Proportion method	608				521	98	44	35	26	7	10	1	10	14	3	8	69	49	48	19	87	40	9	28	4	3	2	0	4	14	1	9	33	33	28	10

## Sheet: Notes
Item	Note
First Author*	the study has the same author
DST	drug susceptibility testing
H	isoniazid
R	rifampicin
S	streptomycin
E	ethambutol
HR	be resistant to isoniazid and rifampicin
HRS	be resistant to isoniazid, rifampicin and streptomycin
HRE	be resistant to isoniazid, rifampicin and ethambutol
HRSE	be resistant to isoniazid, rifampicin, streptomycin and ethambutol
BACTEC	BACTEC 460 TB system of anti-tubercular screening
